# Supplementary material for: Conservative mechanism through various rapeseed (Brassica napus L.) varieties respond to heavy metal (Cadmium, Lead, Arsenic) stress
Source: Front Plant Sci. 2025 Jan 14;15:1521075. doi: 10.3389/fpls.2024.1521075 (PMC11773377; doi:10.3389/fpls.2024.1521075)
Supplement: Supplementary file 3 [file Table1.xlsx]

## Sheet: Sheet1
Supplementary table 1: Phenotypes of different materials in different treatments
Name	Material type	Different treatment
		10x			50x			100x
		Germination potential(%)	Germination rate(%)	Emergence rate(%)	Germination potential(%)	Germination rate(%)	Emergence rate(%)	Germination potential(%)	Germination rate(%)	Emergence rate(%)
c6021-5	C	0	0	0	NA	NA	NA	NA	NA	NA
m107-2		0	0	0	NA	NA	NA	NA	NA	NA
e102-2		0.137255	0.686275	0.235294	NA	NA	NA	NA	NA	NA
e1125-8		0.06	0.5	0.06	NA	NA	NA	NA	NA	NA
w22-8		0.0196078	0.196078	0.0196078	NA	NA	NA	NA	NA	NA
w39-11		0.08	0.52	0.14	NA	NA	NA	NA	NA	NA
m105-2		0	0	0	NA	NA	NA	NA	NA	NA
118-3		0	0.62	0.14	NA	NA	NA	NA	NA	NA
C272b8		0	0.08	0	NA	NA	NA	NA	NA	NA
W8-4		0	0.36	0.06	NA	NA	NA	NA	NA	NA
WB1		0.66	0.92	0.24	0.46	0.68	0.14	NA	NA	NA
WB2		0.96	1	0.76	0.94	1	0.66	0.86	0.96	0.1
WB3		0.4	0.96	0.28	0.46	0.7	0.12	NA	NA	NA
WB4		0.86	1	0.58	0.86	0.88	0.56	0.58	0.9	0.14
WB5		0.42	0.78	0.16	NA	NA	NA	NA	NA	NA
WB6		0.48	0.96	0.28	0.74	0.84	0.5	0.56	0.84	0.1
WB7		0.979592	1	0.122449	1	1	0.28	0.68	0.92	0.02
WH1		0.58	0.94	0.26	0.72	0.98	0.02	0.34	0.56	0
WH2		0.46	0.92	0.24	0.62	0.82	0.06	0.367347	0.265306	0
WH3		0.54	1	0.22	0.42	0.82	0.26	0.18	0.4	0
WH4		0.54	0.88	0.08	0.3	0.7	0	NA	NA	NA
WH7		0.24	0.9	0	0.28	0.68	0.04	NA	NA	NA
WH8		0.34	0.66	0.22	NA	NA	NA	NA	NA	NA
WH9		0.32	0.94	0	0.34	0.62	0.02	NA	NA	NA
WH12		0.42	0.88	0.36	0.24	0.58	0	NA	NA	NA
WH13		0.84	1	0.52	0.833333	0.958333	0.0416667	0.32	0.86	0
WH14		0.96	1	0.38	0.78	1	0	0.82	0.98	0
WH16		0.32	0.38	0.1	NA	NA	NA	NA	NA	NA
WH17		0.08	0.26	0.06	NA	NA	NA	NA	NA	NA
WH20		0.58	0.96	0.36	0.58	0.62	0.24	NA	NA	NA
WH22		0.78	0.94	0.2	0.76	0.9	0.02	0.6	0.62	0
WH23		0.86	0.98	0.62	0.9	1	0.14	0.7	0.6	0.02
WH25		0.34	0.86	0.16	0.44	0.82	0.26	0	0.1	0
WH26		0.12	0.86	0.06	0.18	0.58	0.02	NA	NA	NA
WH28		0.76	0.98	0.08	0.54	0.84	0.02	0.16	0.48	0
WH29		0.68	0.86	0.16	0.42	0.6	0.08	NA	NA	NA
WX1		0.04	0.52	0.04	NA	NA	NA	NA	NA	NA
WX2		0.12	0.5	0	NA	NA	NA	NA	NA	NA
WX3		0.204082	0.530612	0.122449	NA	NA	NA	NA	NA	NA
WX4		0.16	0.34	0	NA	NA	NA	NA	NA	NA
WX6		0.76	0.94	0.44	0.64	0.92	0.4	0.08	0.24	0
WX10		0.68	0.76	0.2	NA	NA	NA	NA	NA	NA
WX12		0.54	0.94	0.02	0.42	0.9	0.1	0.06	0.24	0
WX13		0.72	0.96	0.12	0.9	0.98	0.22	0.3	0.7	0.16
WX16		0.94	0.98	0.04	0.98	0.98	0	0.68	0.88	0
WX18		0.326531	0.979592	0.0816327	0.42	0.92	0.14	0.38	0.3	0
WX21		0.96	1	0.28	1	1	0.64	0.82	0.94	0.02
WX23		0.62	1	0.2	0.285714	0.102041	0.0612245	NA	NA	NA
WX24		0.34	0.74	0.2	NA	NA	NA	NA	NA	NA
WX25		0.6	0.98	0.1	0.82	0.88	0.2	0.428571	0.755102	0
WX26		0.62	0.92	0	0.68	0.54	0.2	NA	NA	NA
WX27		0.8	0.86	0.4	0.84	0.9	0.16	0.46	0.62	0.04
WX28		0.3	0.64	0.22	NA	NA	NA	NA	NA	NA
WX29		0.42	0.92	0.22	0.36	0.66	0.08	NA	NA	NA
F301		0.92	1	0.88	0.978723	0.978723	0.297872	0.48	0.76	0.04
F302		0.88	1	0.42	0.9	0.96	0.22	0.82	0.86	0.04
F304		1	1	0.32	0.98	1	0.42	0.88	0.94	0
F305		0.94	1	0.46	0.98	0.98	0.04	0.5	0.44	0
F306		1	1	0.12	1	1	0.02	0.9	0.94	0.02
F307		0.8	1	0.38	0.88	0.94	0.02	0.56	0.58	0
F308		0.88	0.96	0.24	0.96	0.96	0.18	0.82	0.94	0.04
F309		0.98	1	0.26	0.941176	0.960784	0.137255	1	1	0.04
F310		0.98	0.98	0.36	0.98	0.98	0.12	0.84	0.9	0.08
F311		0.94	0.98	0.18	0.94	0.96	0.1	0.8	0.84	0.02
F312		0.74	0.9	0.52	0.86	0.98	0.08	0.54	0.88	0.14
F313		0.94	1	0.34	0.9	1	0.02	0.86	0.94	0
F314		0.86	0.98	0.28	0.941176	0.980392	0.0196078	0.6	0.82	0.06
F315		0.98	1	0.54	1	1	0.1	0.66	0.82	0.04
F317		0.98	1	0.44	0.98	1	0.2	0.3	0.64	0
F318		0.36	0.78	0.3	NA	NA	NA	NA	NA	NA
F319		0.98	0.98	0.22	0.96	0.98	0.1	0.92	0.82	0.06
F320		0.98	1	0.56	1	1	0.1	0.86	0.96	0.02
F321		0.84	0.98	0.42	0.9	0.92	0.06	0.74	0.72	0
F322		0.98	1	0.48	0.98	0.98	0.22	0.88	0.94	0
F323		0.7	0.94	0.64	0.96	0.98	0.1	0.64	0.76	0.02
F324		0.98	1	0.32	0.98	0.98	0.06	0.96	0.96	0.04
F325		0.3	0.88	0.08	0.4	0.48	0.06	NA	NA	NA
F326		0.84	0.94	0.22	0.7	0.86	0.12	0.62	0.46	0
F327		0.94	0.98	0.44	1	1	0.204082	0.6	0.8	0
F329		1	1	0.2	0.98	0.98	0.2	0.74	0.84	0
F330		0.98	1	0.3	1	1	0.0408163	0.68	0.74	0
F331		0.98	1	0.22	1	1	0.06	0.84	0.74	0.02
F332		1	1	0.0816327	1	1	0.12	0.56	0.8	0.06
F333		0.98	1	0.42	0.98	1	0.02	0.86	0.8	0
F334		0.94	0.98	0.58	0.98	1	0.04	0.94	1	0.04
F335		0.92	1	0.22	0.98	1	0.1	0.52	0.52	0
F336		0.84	1	0.22	0.92	0.96	0.08	0.78	0.96	0.08
F337		0.78	1	0.26	0.82	1	0.34	0.74	0.88	0.02
F338		0.9	1	0.2	0.96	0.98	0	0.92	0.88	0
F339		0.98	0.98	0.42	0.98	0.98	0.02	0.82	0.72	0.06
F340		0.92	0.94	0.5	0.9	0.94	0.18	0.32	0.44	0
F341		0.77551	0.979592	0.795918	0.877551	0.938776	0.122449	0.82	0.9	0.04
F342		1	1	0.16	0.98	0.98	0.08	0.74	0.9	0
F344		1	1	0.34	0.98	0.96	0.3	0.816327	0.897959	0.0204082
F345		0.92	0.98	0.24	0.98	0.98	0.06	0.88	0.86	0.06
F346		0.98	1	0.52	1	0.979592	0.0204082	0.88	0.9	0.02
F347		1	1	0.18	1	1	0.04	1	1	0
F348		0.98	0.98	0.28	1	1	0.0943396	0.7	0.76	0.04
F349		1	1	0.4	0.96	0.94	0.4	0.58	0.84	0.02
HQ16	H	0.7	0.82	0.5	0.604167	0.791667	0.3125	NA	NA	NA
HH12		0.98	1	0.86	0.901961	0.980392	0.333333	0.4	0.52	0.02
XKHZ		0.87234	1	0.808511	0.901961	0.941176	0.568627	0.66	0.74	0.08
DQ04		0.52	0.92	0.6	0.5	0.8	0.26	0.3	0.4	0.06
ZH488		0.66	0.96	0.74	0.84	0.96	0.2	0.42	0.72	0.1
SY664		0.58	0.82	0.64	0.8	0.84	0.48	0.7	0.72	0.1
ZH418		0.52	0.94	0.24	0.54	0.72	0.12	NA	NA	NA
FY789		0.92	0.96	0.58	0.88	0.94	0.16	0.82	0.72	0.04
FY306		0.98	0.98	0.72	1	1	0.16	0.9	0.92	0.18
FY868		0.9	0.9	0.52	0.980392	0.980392	0.0784314	0.92	0.9	0.04
FY730		0.98	1	0.34	0.978723	1	0.234043	0.857143	0.897959	0
FY520		0.96	1	0.18	0.98	1	0.02	0.891304	0.934783	0
FY792		0.96	1	0.26	0.96	1	0	0.7	0.9	0
FY737		0.98	1	0.72	1	1	0.12	1	1	0
FY823		0.98	0.98	0.3	0.96	1	0.12	0.8	0.9	0.04
FY958		0.980392	0.980392	0.588235	0.94	1	0.1	0.9	1	0.02
XZ631		0.96	0.94	0.14	0.9	0.9	0.06	0.78	0.82	0
XZ787		0.98	1	0.02	1	1	0	0.959184	0.938776	0.0408163
XZ518		0.96	0.98	0	0.94	0.94	0.02	0.98	1	0.02
NY26		0.82	0.96	0.2	0.88	0.9	0.18	0.7	0.96	0.02
NZ1838		0.32	0.78	0	NA	NA	NA	NA	NA	NA
NZ559		0.14	0.68	0.02	NA	NA	NA	NA	NA	NA
HZ09		0.98	0.98	0.04	0.82	0.96	0.12	0.72	0.86	0
DD199		0.44	0.94	0.02	0.54	0.88	0.04	0.1	0.64	0
HZ62		0.98	1	0.08	1	1	0.0392157	0.92	0.86	0
ZS05	C	0.86	0.94	0.08	0.88	0.96	0	0.68	0.72	0
ZS11		0.82	0.96	0.02	0.9	1	0	0.78	0.9	0
ZY17		0.92	1	0.48	1	1	0.3	0.94	0.96	0.56
Note: "H"refers to hybrid, "C" to conventional varieties
