# Supplementary material for: Conservative mechanism through various rapeseed (Brassica napus L.) varieties respond to heavy metal (Cadmium, Lead, Arsenic) stress
Source: Front Plant Sci. 2025 Jan 14;15:1521075. doi: 10.3389/fpls.2024.1521075 (PMC11773377; doi:10.3389/fpls.2024.1521075)
Supplement: Supplementary file 4 [file Table2.xlsx]

## Sheet: Sheet1
Supplementary table 2: Different concentrations of heavy metals treated
heavy metal	safty standard	Ck	10 times	50 times	100 times
	（mg/L）	（mg/L）	（mg/L）	（mg/L）	（mg/L）
Cd	0.005	0	0.05	0.25	0.5
Pb	0.02	0	0.2	1	2
As	0.01	0	0.1	0.5	1
