# Supplementary material for: Conservative mechanism through various rapeseed (Brassica napus L.) varieties respond to heavy metal (Cadmium, Lead, Arsenic) stress
Source: Front Plant Sci. 2025 Jan 14;15:1521075. doi: 10.3389/fpls.2024.1521075 (PMC11773377; doi:10.3389/fpls.2024.1521075)
Supplement: Supplementary file 5 [file Table3.xlsx]

## Sheet: Sheet1
Supplementary table 3: The content of heavy metals of different materials in different treatments
Name	10x				50x				100x
	As(ug/g)	Cd(ug/g)	Pb(ug/g)	Total(ug/g)	As(ug/g)	Cd(ug/g)	Pb(ug/g)	Total(ug/g)	As(ug/g)	Cd(ug/g)	Pb(ug/g)	Total(ug/g)
F309	40.09	8.17	3.7	51.96	78.28	21.6	54.06	153.94	134.47	27.75	272.96	435.18
F322	47.52	11.33	4.9	63.74	77.25	32.75	88.25	198.25	81.43	23.21	161.43	266.07
F334	42.59	9.16	3.27	55.02	74.06	22.02	31.6	127.68	102.75	30.2	287.84	420.78
F737	37.92	7.69	4.63	50.25	77.38	27.81	65.89	171.08	91.67	20.75	168.25	280.67
F958	33.35	7.59	2.27	43.2	69.8	29.23	90.59	189.62	95.54	17.58	153.38	266.5
XZ518	32.69	7.01	1.82	41.53	76.16	24.58	48.77	149.51	102.97	21.05	204.9	328.92
WX16	50.99	12.15	5.8	68.95	76.76	28.97	49.24	154.97	133.64	25.04	230.33	389.01
F312	42.88	9.58	2.34	54.8	77.38	28.32	61.4	167.1	160.7	27.27	266.22	454.2
F332	38.31	10.95	2.43	51.69	96.85	30.17	53.63	180.66	156.85	38.98	417.64	613.46
F337	46.45	9.74	3.46	59.66	77.43	28.82	45.41	151.66	102.71	28.94	299.9	431.56
F349	39.64	8.71	1.05	49.4	62.38	23.44	36.24	122.05	118.87	26.94	235.25	381.06
WZ62	37.99	11.66	3.64	53.3	59.62	25	39.23	123.85	106.94	24.04	197.1	328.08
WH23	54.41	14.8	4.33	73.53	74.17	59.59	102.52	236.28	216.53	70.93	457.6	745.07
F305	44.65	10.86	2.12	57.63	84.43	27.36	41.04	152.83	155.83	24.83	241.08	421.75
F307	45.95	9.76	7.78	63.49	98.82	27.5	77.33	203.65	148.15	19.88	285.66	453.69
F330	58.78	11.97	5.08	75.83	65.61	22.8	33.51	121.91	93.79	19.24	171.38	284.41
F348	37.06	9.11	1.43	47.59	81.23	25.48	49.66	156.37	133.18	37.39	312.64	483.2
DZ04	41.95	10.82	4.99	57.76	75.2	24.95	53.48	153.64	117.72	23.35	234.73	375.8
