# Supplementary material for: Conservative mechanism through various rapeseed (Brassica napus L.) varieties respond to heavy metal (Cadmium, Lead, Arsenic) stress
Source: Front Plant Sci. 2025 Jan 14;15:1521075. doi: 10.3389/fpls.2024.1521075 (PMC11773377; doi:10.3389/fpls.2024.1521075)
Supplement: Supplementary file 6 [file Table4.xlsx]

## Sheet: ame (19)
Supplementary table 4. The information of motifs whice were ignificant enrichment in up-regulated genes
Rank	motif_DB	motif_ID	motif_alt_ID	consensus	p-value	adj_p-value	E-value
1	Bna_TF_binding_motifs.meme	BnaA09g13880D	MP00058	YACGTAAY	1.66e-12	1.15e-07	7.13e-05
2	Bna_TF_binding_motifs.meme	BnaAnng00020D	MP00070	TGGTCAAC	3.5e-11	2.28e-06	0.00141
3	Bna_TF_binding_motifs.meme	BnaAnng01980D	MP00494	AAAAGTCAACGNY	8.97e-11	3.37e-06	0.00208
4	Bna_TF_binding_motifs.meme	BnaA07g39030D	MP00233	NYGTCYAGRTTCAWWDWADHT	6.87e-10	1.72e-05	0.0106
5	Bna_TF_binding_motifs.meme	BnaA02g00310D	MP00502	TGACGTCAKCA	4.78e-10	2.1e-05	0.0129
6	Bna_TF_binding_motifs.meme	BnaA07g24270D	MP00221	ACACGYAAYYT	5.4e-10	4.1e-05	0.0253
7	Bna_TF_binding_motifs.meme	BnaC06g30680D	MP00221	ACACGYAAYYT	5.4e-10	4.1e-05	0.0253
8	Bna_TF_binding_motifs.meme	BnaC07g13550D	MP00176	CTTGNNRARCAAGNAA	2.51e-09	4.84e-05	0.0298
9	Bna_TF_binding_motifs.meme	BnaC05g38150D	MP00360	DDBCNWDTHNNWCACGTMAYY	1.06e-09	5.04e-05	0.0311
10	Bna_TF_binding_motifs.meme	BnaC03g21360D	MP00299	AAAAGTCAACG	1.63e-09	6.05e-05	0.0373
11	Bna_TF_binding_motifs.meme	BnaC01g32460D	MP00367	GWCYARRTTCAWTGW	1.09e-09	9.22e-05	0.0569
12	Bna_TF_binding_motifs.meme	BnaC03g16740D	MP00282	AAWAGTCAACG	2.74e-09	0.000103	0.0633
13	Bna_TF_binding_motifs.meme	BnaC09g52680D	MP00432	TTCTAGAANCTTCT	6.39e-09	0.000145	0.0895
14	Bna_TF_binding_motifs.meme	BnaCnng13810D	MP00270	HAAAAGTCAAMN	5.95e-09	0.000375	0.231
15	Bna_TF_binding_motifs.meme	BnaA01g24460D	MP00371	RGAASNTTCTAGAAV	1.76e-08	0.000761	0.47
16	Bna_TF_binding_motifs.meme	BnaC07g22240D	MP00260	AAAAGTCAACG	2.71e-08	0.00107	0.659
17	Bna_TF_binding_motifs.meme	BnaC01g40250D	MP00333	AAGWKACGTGTDNDA	1.7e-08	0.00131	0.808
18	Bna_TF_binding_motifs.meme	BnaA10g24100D	MP00491	DWTGMTGACGTCAYH	8.59e-08	0.00168	1.03
19	Bna_TF_binding_motifs.meme	BnaC05g06030D	MP00131	GMTGACGTCAY	2.09e-07	0.00297	1.83
20	Bna_TF_binding_motifs.meme	BnaC07g07130D	MP00379	CTAGAADCTTC	1.46e-07	0.00348	2.15
21	Bna_TF_binding_motifs.meme	BnaA06g01770D	MP00201	TDNCGTRWHNNAYACGTAA	6.61e-08	0.00352	2.17
22	Bna_TF_binding_motifs.meme	BnaA03g28190D	MP00328	AGAAGSTTCTAGA	1.56e-07	0.0038	2.34
23	Bna_TF_binding_motifs.meme	BnaC01g38230D	MP00352	DDDDDDGGTAGGTGRR	1.26e-07	0.00568	3.5
24	Bna_TF_binding_motifs.meme	BnaC04g51410D	MP00069	AGTCAACG	1.05e-07	0.00573	3.54
25	Bna_TF_binding_motifs.meme	BnaAnng01920D	MP00493	DRTGACGTCAKCAW	1.14e-06	0.00622	3.84
26	Bna_TF_binding_motifs.meme	BnaC02g01780D	MP00493	DRTGACGTCAKCAW	1.14e-06	0.00622	3.84
27	Bna_TF_binding_motifs.meme	BnaA09g24670D	MP00345	DNWKRTSACGTGGCA	2.3e-07	0.00635	3.92
28	Bna_TF_binding_motifs.meme	BnaC04g36420D	MP00277	TWRCKTGTDDNACAMGWW	1.84e-07	0.00781	4.82
29	Bna_TF_binding_motifs.meme	BnaA02g22350D	MP00541	GAAGNTTCTAGAAVHW	7.28e-07	0.00827	5.1
30	Bna_TF_binding_motifs.meme	BnaA08g14350D	MP00455	DNCGTTGACYWDD	2.1e-07	0.00943	5.82
31	Bna_TF_binding_motifs.meme	BnaC04g13870D	MP00284	AAAAGTCAACG	2.88e-07	0.00959	5.92
