# Supplementary material for: Conservative mechanism through various rapeseed (Brassica napus L.) varieties respond to heavy metal (Cadmium, Lead, Arsenic) stress
Source: Front Plant Sci. 2025 Jan 14;15:1521075. doi: 10.3389/fpls.2024.1521075 (PMC11773377; doi:10.3389/fpls.2024.1521075)
Supplement: Supplementary file 7 [file Table5.xls]

## Sheet: ame (17)
Supplementary table 5. The information of motifs whice were ignificant enrichment in tan and brown module genes
Rank	motif_DB	motif_ID	motif_alt_ID	consensus	p-value	adj_p-value	E-value
1	Bna_TF_binding_motifs.meme	BnaA09g24670D	MP00345	DNWKRTSACGTGGCA	8.72e-17	2.42e-12	1.5e-09
2	Bna_TF_binding_motifs.meme	BnaC04g34700D	MP00042	CCGCGTNNN	3.97e-15	3.6e-10	2.22e-07
3	Bna_TF_binding_motifs.meme	BnaC06g00420D	MP00186	DWWWNTGCCACGTSWCCW	2.85e-14	3.66e-10	2.26e-07
4	Bna_TF_binding_motifs.meme	BnaA02g03590D	MP00610	AADAAARARAAAAARAGARA	6.5e-15	5.89e-10	3.64e-07
5	Bna_TF_binding_motifs.meme	BnaA05g08020D	MP00294	DDDWGRWSACGTGGCANH	2.07e-13	2.39e-09	1.48e-06
6	Bna_TF_binding_motifs.meme	BnaA10g22560D	MP00501	AAARCGCGTGDD	1.3e-13	3.6e-09	2.22e-06
7	Bna_TF_binding_motifs.meme	BnaA01g01100D	MP00039	YBACGTGKMH	9.68e-14	9.54e-09	5.88e-06
8	Bna_TF_binding_motifs.meme	BnaA05g01520D	MP00318	TGCCACGTCABCWHH	6.55e-13	1.08e-08	6.68e-06
9	Bna_TF_binding_motifs.meme	BnaA09g34950D	MP00407	TTTWCTTTTTHHYTTTTTTTT	1.42e-13	1.34e-08	8.26e-06
10	Bna_TF_binding_motifs.meme	BnaC08g27660D	MP00409	DDWGGWSACGTGGCA	1.33e-12	1.59e-08	9.82e-06
11	Bna_TF_binding_motifs.meme	BnaA07g24270D	MP00221	ACACGYAAYYT	3.4e-13	2.6e-08	1.6e-05
12	Bna_TF_binding_motifs.meme	BnaC06g30680D	MP00221	ACACGYAAYYT	3.4e-13	2.6e-08	1.6e-05
13	Bna_TF_binding_motifs.meme	BnaC02g06270D	MP00512	DDTGMTGACGTGGCA	1.56e-12	3.08e-08	1.9e-05
14	Bna_TF_binding_motifs.meme	BnaC07g20900D	MP00611	VAGAAAAAGACAAAARNARR	5.82e-13	5.66e-08	3.49e-05
15	Bna_TF_binding_motifs.meme	BnaA03g56880D	MP00076	TTTYTYTTTYTYTYTYTTTYT	6.11e-13	5.73e-08	3.53e-05
16	Bna_TF_binding_motifs.meme	BnaC05g24270D	MP00173	TGCCACGTSABCWHH	2.43e-12	6.02e-08	3.71e-05
17	Bna_TF_binding_motifs.meme	BnaC02g39310D	MP00040	NNCTSACGTGGN	9.32e-13	6.13e-08	3.78e-05
18	Bna_TF_binding_motifs.meme	BnaA07g01890D	MP00267	DWTGCTGACGTGGCA	5.66e-12	8.46e-08	5.22e-05
19	Bna_TF_binding_motifs.meme	BnaC09g06280D	MP00043	NNDVCGCGT	2.39e-12	2.26e-07	0.000139
20	Bna_TF_binding_motifs.meme	BnaC02g31510D	MP00543	YCACACGTGYSAANT	2.8e-11	4.32e-07	0.000267
21	Bna_TF_binding_motifs.meme	BnaC08g18770D	MP00073	MRCACGTGKSV	1.85e-11	4.67e-07	0.000288
22	Bna_TF_binding_motifs.meme	BnaC07g00780D	MP00074	DKNRNGWCACGTGG	5.97e-11	1.68e-06	0.00103
23	Bna_TF_binding_motifs.meme	BnaC01g40250D	MP00333	AAGWKACGTGTDNDA	2.49e-11	1.93e-06	0.00119
24	Bna_TF_binding_motifs.meme	BnaC04g09600D	MP00291	DDWKSHSACGTGGCA	1.4e-10	2.14e-06	0.00132
25	Bna_TF_binding_motifs.meme	BnaC07g44670D	MP00038	ACACGTGT	8.87e-11	2.95e-06	0.00182
26	Bna_TF_binding_motifs.meme	BnaA10g21200D	MP00117	DDTGATGACGTGGCH	3.69e-10	6.88e-06	0.00424
27	Bna_TF_binding_motifs.meme	BnaA03g43770D	MP00444	YGCACGTGTGR	5.43e-10	6.99e-06	0.00431
28	Bna_TF_binding_motifs.meme	BnaC05g06030D	MP00131	GMTGACGTCAY	7.77e-10	1.12e-05	0.00689
29	Bna_TF_binding_motifs.meme	BnaA10g24100D	MP00491	DWTGMTGACGTCAYH	1.11e-09	2.17e-05	0.0134
30	Bna_TF_binding_motifs.meme	BnaAnng00370D	MP00483	RAAAAAGWAAAAARAAAAARA	2.37e-10	2.17e-05	0.0134
31	Bna_TF_binding_motifs.meme	BnaA08g18130D	MP00166	RWAAAAADDAAAAAGTRAAAA	5.21e-10	4.81e-05	0.0297
32	Bna_TF_binding_motifs.meme	BnaA07g34330D	MP00248	YGCACGTGTGV	1.08e-08	9.54e-05	0.0588
33	Bna_TF_binding_motifs.meme	BnaC01g01040D	MP00478	HTTTTTWTTTTTTTTTTTTWWCTTTTTH	1.15e-09	0.0001	0.0619
34	Bna_TF_binding_motifs.meme	BnaC04g35300D	MP00273	CRCGTKWWHCACGTGKN	4.9e-09	0.000104	0.0643
35	Bna_TF_binding_motifs.meme	BnaAnng00020D	MP00070	TGGTCAAC	1.74e-09	0.000115	0.0707
36	Bna_TF_binding_motifs.meme	BnaC06g22430D	MP00239	DWWGCTGACGTGGCA	1.62e-08	0.000166	0.102
37	Bna_TF_binding_motifs.meme	BnaA08g01830D	MP00199	AAAAAVAAAAAGTARAAAAWR	2.17e-09	0.000208	0.128
38	Bna_TF_binding_motifs.meme	BnaA09g18160D	MP00085	VCACGTGB	2.9e-09	0.000224	0.138
39	Bna_TF_binding_motifs.meme	BnaA10g00610D	MP00100	RCACGTGC	5.45e-09	0.000256	0.158
40	Bna_TF_binding_motifs.meme	BnaA08g14350D	MP00455	DNCGTTGACYWDD	7.27e-09	0.000331	0.204
41	Bna_TF_binding_motifs.meme	BnaA02g00310D	MP00502	TGACGTCAKCA	8.42e-09	0.000373	0.23
42	Bna_TF_binding_motifs.meme	BnaC03g61610D	MP00035	CCCACGTGN	4.75e-09	0.000419	0.258
43	Bna_TF_binding_motifs.meme	BnaC03g12320D	MP00568	WDWRGATAAGRTTWD	6.23e-09	0.000422	0.26
44	Bna_TF_binding_motifs.meme	BnaAnng39140D	MP00568	WDWRGATAAGRTTWD	6.23e-09	0.000422	0.26
45	Bna_TF_binding_motifs.meme	BnaAnng01920D	MP00493	DRTGACGTCAKCAW	7.83e-08	0.000433	0.267
46	Bna_TF_binding_motifs.meme	BnaC02g01780D	MP00493	DRTGACGTCAKCAW	7.83e-08	0.000433	0.267
47	Bna_TF_binding_motifs.meme	BnaA07g23270D	MP00229	CYTCCTCCTCCTCCTCCTC	1.01e-08	0.00048	0.296
48	Bna_TF_binding_motifs.meme	BnaA03g32170D	MP00349	DRTGACGTCAKCAWH	6.9e-08	0.000616	0.38
49	Bna_TF_binding_motifs.meme	BnaA05g26790D	MP00349	DRTGACGTCAKCAWH	6.9e-08	0.000616	0.38
50	Bna_TF_binding_motifs.meme	BnaAnng18240D	MP00474	YCACACGTGCR	1.03e-07	0.000619	0.382
51	Bna_TF_binding_motifs.meme	BnaC04g45310D	MP00295	HWTTTTHACTTTTTN	7.81e-09	0.000728	0.449
52	Bna_TF_binding_motifs.meme	BnaC09g12040D	MP00210	WWAAANNAAAAAGKWAAAW	8.22e-09	0.000775	0.478
53	Bna_TF_binding_motifs.meme	BnaC01g32460D	MP00367	GWCYARRTTCAWTGW	1.32e-08	0.00113	0.694
54	Bna_TF_binding_motifs.meme	BnaA09g13880D	MP00058	YACGTAAY	1.85e-08	0.00124	0.768
55	Bna_TF_binding_motifs.meme	BnaA08g11080D	MP00470	TGCCACGTCAGCAWH	1.08e-07	0.00132	0.812
56	Bna_TF_binding_motifs.meme	BnaC03g65930D	MP00470	TGCCACGTCAGCAWH	1.08e-07	0.00132	0.812
57	Bna_TF_binding_motifs.meme	BnaA10g13430D	MP00470	TGCCACGTCAGCAWH	1.08e-07	0.00132	0.812
58	Bna_TF_binding_motifs.meme	BnaC07g08370D	MP00372	GTGNNNRVCACGTGBCDNHDBDH	4.55e-08	0.00135	0.833
59	Bna_TF_binding_motifs.meme	BnaCnng15140D	MP00394	AAAARDNAAAAAGTRAAAA	1.67e-08	0.00149	0.922
60	Bna_TF_binding_motifs.meme	BnaA07g39030D	MP00233	NYGTCYAGRTTCAWWDWMDHT	6e-08	0.0015	0.929
61	Bna_TF_binding_motifs.meme	BnaC05g17700D	MP00157	DRTGACGTCAKCAW	1.64e-07	0.00152	0.94
62	Bna_TF_binding_motifs.meme	BnaC05g38150D	MP00360	DDBCNWDTHNNWCACGTMAYY	3.81e-08	0.00183	1.13
63	Bna_TF_binding_motifs.meme	BnaA09g19470D	MP00262	GCCACGTCAGCAWH	2.31e-07	0.00239	1.47
64	Bna_TF_binding_motifs.meme	BnaC09g22200D	MP00262	GCCACGTCAGCAWH	2.31e-07	0.00239	1.47
65	Bna_TF_binding_motifs.meme	BnaC01g10420D	MP00086	RCACGTGC	5.44e-08	0.00271	1.68
66	Bna_TF_binding_motifs.meme	BnaC05g07950D	MP00207	VWBDHVNCACGTGBNHNWSWC	1.18e-07	0.00288	1.78
67	Bna_TF_binding_motifs.meme	BnaA03g27190D	MP00034	CCACGTGM	8.49e-08	0.00405	2.5
68	Bna_TF_binding_motifs.meme	BnaA10g23230D	MP00498	CACGTGACHHNYMY	3.16e-07	0.00431	2.66
69	Bna_TF_binding_motifs.meme	BnaA05g01260D	MP00319	NAAAAAGKDAA	5.43e-08	0.00525	3.24
70	Bna_TF_binding_motifs.meme	BnaA01g17420D	MP00099	GCACGTGC	8.24e-08	0.0055	3.39
71	Bna_TF_binding_motifs.meme	BnaA09g39870D	MP00419	DWTGCTGACGTGGCA	4.9e-07	0.00568	3.5
72	Bna_TF_binding_motifs.meme	BnaA07g33790D	MP00247	TGMTGACGTCAYHHHHY	7.52e-07	0.00605	3.73
73	Bna_TF_binding_motifs.meme	BnaA07g27640D	MP00219	CACGTGMCHHNCACG	4e-07	0.00659	4.07
74	Bna_TF_binding_motifs.meme	BnaA09g41470D	MP00659	NVCACGTGBN	8.6e-08	0.00712	4.39
75	Bna_TF_binding_motifs.meme	BnaC01g42310D	MP00402	HHYYTTYTTTTTTWVCTTTTT	7.77e-08	0.00755	4.66
76	Bna_TF_binding_motifs.meme	BnaC09g05850D	MP00580	RAAAAAADVAAAAAGKWAAWA	9.18e-08	0.00849	5.24
77	Bna_TF_binding_motifs.meme	BnaC02g26030D	MP00251	DNYKTTGACTTTTHN	1.87e-07	0.00949	5.86
