# Supplementary material for: Conservative mechanism through various rapeseed (Brassica napus L.) varieties respond to heavy metal (Cadmium, Lead, Arsenic) stress
Source: Front Plant Sci. 2025 Jan 14;15:1521075. doi: 10.3389/fpls.2024.1521075 (PMC11773377; doi:10.3389/fpls.2024.1521075)
Supplement: Supplementary file 8 [file Table6.xlsx]

## Sheet: ame (20)
Supplementary table 6. The information of some important DEGs and DAPs
Rank	motif_DB	motif_ID	motif_alt_ID	consensus	p-value	adj_p-value	E-value
1	Bna_TF_binding_motifs.meme	BnaC08g47670D	MP00435	NCGYGTNDDAWVCGYGTD	9.54e-44	4.83e-39	2.98e-36
2	Bna_TF_binding_motifs.meme	BnaC04g34700D	MP00042	CCGCGTNNN	6.62e-37	5.95e-32	3.67e-29
3	Bna_TF_binding_motifs.meme	BnaA10g22560D	MP00501	AAARCGCGTGDD	1.47e-35	4.02e-31	2.48e-28
4	Bna_TF_binding_motifs.meme	BnaC09g06280D	MP00043	NNDVCGCGT	2.09e-35	1.95e-30	1.21e-27
5	Bna_TF_binding_motifs.meme	BnaC04g35300D	MP00273	CRCGTKWWHCACGTGKN	2.28e-13	4.78e-09	2.95e-06
6	Bna_TF_binding_motifs.meme	BnaC08g18770D	MP00073	MRCACGTGKSV	1.99e-13	4.96e-09	3.06e-06
7	Bna_TF_binding_motifs.meme	BnaC03g61610D	MP00035	CCCACGTGN	1.58e-12	1.38e-07	8.54e-05
8	Bna_TF_binding_motifs.meme	BnaC03g58080D	MP00162	CACTNHCACTN	1.86e-12	1.84e-07	0.000113
9	Bna_TF_binding_motifs.meme	BnaC07g00780D	MP00074	DKNRNGWCACGTGG	6.69e-11	1.85e-06	0.00114
10	Bna_TF_binding_motifs.meme	BnaC08g01660D	MP00126	KMCAGCTGKCA	2.76e-10	2.97e-06	0.00183
11	Bna_TF_binding_motifs.meme	BnaC07g44670D	MP00038	ACACGTGT	3.99e-10	1.32e-05	0.00812
12	Bna_TF_binding_motifs.meme	BnaA04g12020D	MP00037	YGMCAGCTGK	1.71e-10	1.56e-05	0.00963
13	Bna_TF_binding_motifs.meme	BnaA05g28870D	MP00338	AGATATTTTWDD	8.25e-10	3.89e-05	0.024
14	Bna_TF_binding_motifs.meme	BnaA10g20990D	MP00505	WWWWWTRACCGTTRN	1.56e-09	5.28e-05	0.0326
15	Bna_TF_binding_motifs.meme	BnaA10g27190D	MP00482	WAAWWDTDACCGTTR	2.82e-09	8.98e-05	0.0554
16	Bna_TF_binding_motifs.meme	BnaA10g26900D	MP00484	AGATATTTTT	1.92e-09	0.000103	0.0634
17	Bna_TF_binding_motifs.meme	BnaA10g28420D	MP00560	AGATATTTTTD	2.19e-09	0.000113	0.0694
18	Bna_TF_binding_motifs.meme	BnaC03g15430D	MP00560	AGATATTTTTD	2.19e-09	0.000113	0.0694
19	Bna_TF_binding_motifs.meme	BnaC05g14070D	MP00146	RAAAATATCTWA	4.71e-09	0.000116	0.0719
20	Bna_TF_binding_motifs.meme	BnaA06g25060D	MP00118	DKWGWBAGTGW	1.24e-09	0.000119	0.0733
21	Bna_TF_binding_motifs.meme	BnaC07g08370D	MP00372	GTGNNNRVCACGTGBCDNHDBDH	4.34e-09	0.000128	0.0788
22	Bna_TF_binding_motifs.meme	BnaA08g02650D	MP00192	RAMAAAAAAAAAAAA	1.61e-09	0.000144	0.0886
23	Bna_TF_binding_motifs.meme	BnaC05g00840D	MP00119	AGATATTTTN	4.76e-09	0.000256	0.158
24	Bna_TF_binding_motifs.meme	BnaA03g19970D	MP00606	TCACGTGGB	1.09e-08	0.000444	0.274
25	Bna_TF_binding_motifs.meme	BnaA06g12480D	MP00341	HHHVAAAATATCTWA	1.08e-08	0.000496	0.306
26	Bna_TF_binding_motifs.meme	BnaC02g39310D	MP00040	NNCTSACGTGGN	1.07e-08	0.000699	0.432
27	Bna_TF_binding_motifs.meme	BnaA02g03510D	MP00515	HHVWAAATATCTWH	1.36e-08	0.000844	0.521
28	Bna_TF_binding_motifs.meme	BnaC02g31510D	MP00543	YCACACGTGYSAANT	6.53e-08	0.000994	0.613
29	Bna_TF_binding_motifs.meme	BnaCnng02030D	MP00423	AGATATTTTTD	1.99e-08	0.00108	0.667
30	Bna_TF_binding_motifs.meme	BnaA08g12050D	MP00466	WWWWDTDACCGTTRN	3e-08	0.00117	0.723
31	Bna_TF_binding_motifs.meme	BnaC01g01040D	MP00478	HTTTTTWTTTTTTTTTTTTWWCTTTTTH	1.75e-08	0.00152	0.939
